# Supplementary material for: Divergent Dimethylarginine Dimethylaminohydrolase Isoenzyme Expression in the Central Nervous System
Source: Cell Mol Neurobiol. 2021 May 20;42(7):2273–88. doi: 10.1007/s10571-021-01101-7 (PMC9418281; doi:10.1007/s10571-021-01101-7)
Supplement: Supplementary file 4 — Supplementary file4 (XLSX 18 kb) [file 10571_2021_1101_MOESM4_ESM.xlsx]

## Sheet: Table S3
Kozlova et all., Divergent dimethylarginine dimethylaminohydrolase isoenzyme expression in the central nervous system; Corresponding author: Nadine Bernhardt, PhD, E-Mail: nadine.bernhardt@uniklinikum-dresden.de
Table S3 Comparison of DDAH1 expression between different data sets. We compared detected DDAH1 expression between anti-DDAH1 immunohistochemistry (IHC) to in situ hybridization data from the Allen Mouse Brain Atlas (http://mouse.brain-map.org/) and single-cell RNA-seq data from the Mouse Brain Atlas (http://mousebrain.org/). Results were summarized with “–“ for no expression; “(+)” for unclear e…
	IHC	Allen atlas	MouseBrain
Isocortex			++
Frontal pole	-	(+)	-
Somatomotor area	+++	+++	-
Somatosensory area	+++	+++	-
Gustatory areas	+++	+++	-
Visceral area	+++	+++	-
Auditory area	+++	-	-
Visual areas	-	+++	-
Anterior cingulate area	+++	(+)	++
Prelimbic area	+++	(+)	-
Infralimbic area	+++	-	-
Orbital area	+++	+++	-
Agranular insular area	+++	+++	-
Retrosplenial area	+++	(+)	-
Posterior parietal association area	+++	+++	-
Temporal association area	+++	-	-
Perirhinal area	+++	-	-
Ectorhinal area	-	(+)	-
Olfactory areas
Main olfactory bulb	+++	+	++
Acessory olfactory bulb	+++	-	-
Anterior olfactory nucleus	+++	++	++
Taenia tecta	+++	(+)	-
Dorsal peduncular area	+	-	-
Piriform area	+++	+++	+
Nucleus of the lateral olfactory tract	+	++	-
Cortical amygdalar area	(+)	+	-
Piriform-amygdalar area	(+)	+	-
Postopiriform transition area	+	-	-
Hippocopal formation			+++
Hippocompal region
Ammon's horn
CA1	+++	+
CA2	+++	+
CA3	+++	+
Dentate gyrus	+++	+
Fasciola cinerea	-	-
Induseum griseum	-	-
Rethrohippocampal region
Ehtorhinal area	+++	(+)
Parasubiculum	-	-
Postsubiculum	-	(+)
Presubiculum	-	-
Subiculum	-	(+)
Cortical subplate
Claustrum	+	++	-
Endopiriform nucleus	-	(+)
Dorsal	(+)		-
Ventral	-		-
Lateral amygdalar nucleus	(+)		-
Basolateral amygdalar nucleus	-	-	-
Basomedial amygdalar nucleus	-		-
Posterior amygdalar nucleus	-	+	-
Striatum
Caudoputamen	+++	++	+++
Striatum ventral region			+++
Nucleus accumbens	-	-	-
Fundus of striatum	-	-	-
Olfactory tubercule	++	-	-
Lateral septal complex
Lateral septal nucleus	++	-	-
Septofimbrial nucleus	-	-	-
Septohippocampal nucleus	-	-	-
Striatum-like amygdalar nuclei
Anterior amygdalar area	-	++	-
Bed nucleus of the sccessory olfactory tract	-	-	-
Central amygdalar nucleus	-	-	-
Intercalated amygdalar nucleus	-	-	-
Medial amygdalar nucleus	-	++	-
Pallidum
Dorsal region
Globus pallidus, external segment	-	++	-
Globus pallidus, internal segment	-	-	-
Ventral region
Substantia innominata	-	+++	-
Magnocellular nucleus	-	(+)	-
Medial region
Medial septal complex	-	(+)	+++
Triangular nucleus of stria terminalis	-	-	-
Caudal region
Bed nucleus of the stria terminalis	-	+	+
Bed nucleus of the anterior commissure	-	-	-
Thalamus
Ventral group of the dorsal thalamu
Ventral anterior-lateral complex of the thalamus	-	(+)	-
Ventral medial nucleus of the thalamus	-	+++	-
Ventral posterior complex of the thalamus	-	+++	-
Posterior triangular thalamic nucleus	-	-	-
Subparafascicular nucleus			+++
Parvicellular part	-	-
Subparafascicular area	-	(+)
Peripendicular nucleus	-	-
Geniculate group, dorsal thalamus
Medial geniculate complex	-	+++	-
Dorsal part of the lateral geniculate complex	-	-	-
Lateral goup of the dorsal thalamus
Lateral posterior nucleus of the thalamus	-	+++	-
Posterior complex of the thalamus	-	+++	+++
Anterior group of the dorsal thalamus
Anteroventral nucleus	-	(+)	-
Anteromedial nucleus	-	+++	-
Anterodorsal nucleus	-	(+)	-
Interanteromedial nucleus	-	-	-
Interanterodorsal nucleus	-	(+)	-
Lateral dorsal nucleus	-	+++	-
Medial group of the dorsal thalamus
Intermediodorsal nucleus	-	-	-
Mediodorsal nucleus	-	+++	-
Submedial nucleus	-	(+)	-
Perireunensis nucleus	-	-	-
Midline group of the dorsal thalamus
Paraventricular nucleus	++	-	+++
Parataenial nucleus	-	++	-
Nucleus of reuniens	-	+++	-
Intralaminar nuclei of the dorsal thalamus
Rhomboid nucleus	-	++	-
Central medial nucleus	-	++	-
Paracentral nucleus	-	+	-
Central lateral nucleus	-	(+)	-
Parafascicular nucleus	-	+++	+++
Reticular nucleus of the thalamus	+	+	+
Geniculate group, ventral thalamus
Intergeniculate laeflet of the lateral geniculate complex	-	(+)	-
Ventral part of the lateral geniculate complex	-	+	-
Subgeniculate nucleus	-	-	-
Epithalamus
Medial habenula	-	-	+
Hypothalamus
Periventricular zone
Supraoptic nucleus	-	-	-
Paraventricular hypothalamic nucleus, anterior part	-	-	+
Paraventricular hypothalamic nucleus, intermediate part	-	-	-
Arcuate hypothalamic nucleus	-	-	-
Periventricular region	++
Anteroventral periventricular nucleus		-	-
Dorsomedial nucleus of the hypothalamus		-	+
Medial preoptic area		+++	+
Suprachiasmatic nucleus		-	-
Hypothalamic medial zone
Anterior hypothalamic nucleus	-	(+)	-
Mammillary body	-	(+)	-
Medial preoptic nucleus	-	-	-
Dorsal premammillary nucleus	-	-	-
Ventral premammillary nucleus	-	-	-
Ventromedial hypothalamic nucleus	-	(+)	+
Posterior hypothalamic nucleus	-	-	-
Hypothalamic lateral zone
Lateral hypothalamic area	-	+++	++
Lateral preoptic area	-	++	-
Parasubthalamic nucleus	-	-	-
Retrochiasmatic area	-	(+)	-
Subthalamic nucleus	-	+++	+
Tuberal nucleus	-	-	-
Zone incerta	-	++	+
Midbrain
Superior colliculus, sensory related	-	-	++
Inferior colliculus	-	+	+
Nucleus of the brachium of the inferior colliculus	-	+	-
Nucleus sagulum	-	(+)	-
Parabigeminal nucleus	-	(+)	-
Midbrain trigeminal nucleus	-	-	-
Substantia nigra, reticular part	-	(+)	-
Ventral tigmental area	-	-	-
Midbrain reticular nucleus, retroubral area	-	+	-
Midbrain reticular nucleus	-	+	+
Superior colliculus, motor related	-	+	-
Periaqueductal gray		(+)	+
Precommissural nucleus	-
Interstitial nucleus of Cajal	-
Nucleus of Darkschewitsch	-
Pretectal region
Anterior pretectal nucleus	-	-	+
Medial pretectal area	-	-	-
Nucleus of the optic tract	-	++	-
Nucleus of the posterior commissure	-	-	-
Olivary pretectal nucleus	-	-	-
Posterior pretectal nucleus	-	-	-
Cuneiform nucleus	-	+	-
Red nucleus	-	+	+
Oculomotor nucleus	-	-	-
Ventral tegmental nucleus	+	+++	+++
Substantia nigra, compact part	+	+	+++
Pedunculopontine nucleus	-	-
Midbrain raphe nuclei			+++
Interfascicular nucleus raphe	-	-
Interpeduncular nucleus	-	-
Dorsal nucleus raphe	+	+
Pons			++
Nucleus of the lateral lemniscus	-	(+)
Principal sensory nucleus of the thalamus	-	++
Parabrachial nucleus	-	(+)
Superior olivary comples	-	(+)	+
Dorsal tegmental nucleus	-	(+)
Pontine central gray	-	-
Pontine gray	-	-	+
Pontine reticular nucleus	-	(+)
Supratrigeminal nucleus	-	-
Tegmental reticular nucleus	-	-	+
Motor nucleus of trigeminal	-	(+)
Superior central nucleus raphe	-	-
Locus ceruleus	-	+++
Laterodorsal tegmental nucleus	-	-
Pontine reticular nucleus	-	-
Medulla			+++
Area postrema	-	-
Cochlear nuclei	-	-
Dorsal column nucleui	-	-
External cuneate nucleus	-	-
Nucleus of the solitary tract	-	-	+++
Spinal nucleus of the trigeminal, caudal part	-	(+)	+
Spinal nucleus of the trigeminal, interpolar part	-	(+)
Spinal nucleus of the trigeminal, orall part	-	(+)
Abducens nucleus	-	-
Facial motor nucleus	-	-
Accessory facial motor nucleus	-	-
Nucleus ambiguus	-	-
Dorsal motor nucleus of the vagus nerve	-	(+)
Gigantocellular reticular nucleus	-	-	+
Infracerebellar nucleus	-	-
Inferior olivary complex	-	(+)	+
Intermediate reticular nucleus	-	-
Lateral reticular nucleus	-	-
Magnocellular reticular nucleus	-	(+)
Medullary reticular nucleus	-	-
Parvicellular reticular nucleus	-	(+)
Paragigantocellular reticular nucleus	-	-	+
Perihypoglossal nuclei	-	-
Vestibular nuclei	-	(+)
Nucleus x	-	-
Hypoglossal nucleus	-	-
Nucleus raphe magnus	-	-	+
Nucleus raphe pallidus	-	-
Nucleus raphe obscurus	-	-
Cerebellum		Purkenje layer +++
Vermal regions			-
Lingula I			-
Central lobe			-
Culmen			-
Declive VI			-
Folium-tuber vermis VII			-
Pyramus VIII			-
Uvula IX			-
Nodulus X			-
Hemispheric regions			-
Simple lobule			-
Ansiform lobule			-
Paramedian lobule			-
Copula lobule			-
Copula pyramidis			-
Paraflocculus			-
Flocculus			-
Cerebellar nuclei			-
Fastigial nuclei			-
Inetrposed nucleus		+	-
Dentate nucleus		(+)	-
Vestibulocerebellar nucleus			-
