# Supplementary material for: Divergent Dimethylarginine Dimethylaminohydrolase Isoenzyme Expression in the Central Nervous System
Source: Cell Mol Neurobiol. 2021 May 20;42(7):2273–88. doi: 10.1007/s10571-021-01101-7 (PMC9418281; doi:10.1007/s10571-021-01101-7)
Supplement: Supplementary file 5 — Supplementary file5 (XLSX 14 kb) [file 10571_2021_1101_MOESM5_ESM.xlsx]

## Sheet: Tabelle1
Kozlova et all., Divergent dimethylarginine dimethylaminohydrolase isoenzyme expression in the central nervous system; Corresponding author: Nadine Bernhardt, PhD, E-Mail: nadine.bernhardt@uniklinikum-dresden.de
Table S4 Comparison of DDAH2 expression between different data sets. We compared detected DDAH2 expression between anti-DDAH2 immunohistochemistry (IHC) to in situ hybridization data from the Allen Mouse Brain Atlas (http://mouse.brain-map.org/) and single-cell RNA-seq data from the Mouse Brain Atlas (http://mousebrain.org/). Results were summarized with “–“ for no expression; “(+)” for unclear e…
Isocortex	IHC	Allen atlas	MouseBrain
Somatomotor area	-	++	-
Somatosensory area	+	++	-
Gustatory areas	(+)	(+)	-
Visceral area	-	(+)	-
Visual areas	-	+	-
Anterior cingulate area	(+)	(+)	-
Prelimbic area	(+)	-	-
Infralimbic area	-	(+)	-
Agranular insular area	(+)	+	-
Retrosplenial area	-	+	-
Ectorhinal area	++	+	-
Olfactory areas
Main olfactory bulb	-	++	+++
Anterior olfactory nucleus	+	+	+
Taenia tecta	(+)	+	-
Piriform area	+++	+++	-
Cortical amygdalar area	-	++	+
Piriform-amygdalar area	++	++	-
Hippocopal formation
Hippocompal region			+
Ammon's horn
CA1	+++	+++	+
CA2	-	+++	-
CA3	-	+++	-
Dentate gyrus	+++	+++	+++
Rethrohippocampal region
Ehtorhinal area	+++	++	-
Parasubiculum	(+)	(+)	-
Postsubiculum	-	-	-
Presubiculum	(+)	(+)	-
Subiculum	(+)	++	-
Cortical subplate
Endopiriform nucleus
Dorsal	+	+	-
Ventral	+	(+)	-
Striatum			++
Striatum ventral region			++
Fundus of striatum	+++	-
Olfactory tubercule	+++	++
Lateral septal complex
Lateral septal nucleus	+++	-
Striatum-like amygdalar nuclei
Bed nucleus of the sccessory olfactory tract	+++	-
Central amygdalar nucleus	+++	-
Pallidum
Caudal region
Bed nucleus of the stria terminalis	+++	-
Thalamus	-	-	-
Hypothalamus
Periventricular zone
Arcuate hypothalamic nucleus	-	++	-
Mammillary body	-	(+)	-
Medial preoptic nucleus	-	(+)	-
Dorsal premammillary nucleus	-	+	-
Ventral premammillary nucleus	-	+	-
Ventromedial hypothalamic nucleus	-	(+)	-
Retrochiasmatic area	-	(+)	-
Tuberal nucleus	-	+	-
Midbrain
Substantia nigra, reticular part	-	(+)	-
Pons			+
Principal sensory nucleus of the thalamus	-	+	(+)
Superior olivary comples	-	+	(+)
Pontine gray	-	+	+
Pontine reticular nucleus	-	+	+
Pontine reticular nucleus	-	++	+
Medulla			++
Cochlear nuclei	-	++	(+)
Spinal nucleus of the trigeminal, caudal part	-	(+)	(+)
Spinal nucleus of the trigeminal, interpolar part	-	(+)	(+)
Spinal nucleus of the trigeminal, orall part	-	(+)	(+)
Facial motor nucleus	-	(+)	(+)
Gigantocellular reticular nucleus	-	+	(+)
Intermediate reticular nucleus	-	(+)	(+)
Lateral reticular nucleus	-	+	(+)
Parvicellular reticular nucleus	-	(+)	(+)
Paragigantocellular reticular nucleus	-	(+)	+
Vestibular nuclei	-	(+)	+
Nucleus raphe magnus	-	+	+
Nucleus raphe obscurus	-	+	+
Cerebellum			++
Vermal regions
Lingula I	-	+++
Central lobe	-	-
Culmen	-	+++
Declive VI	-	+++
Folium-tuber vermis VII	-	+++
Pyramus VIII	-	+++
Uvula IX	-	+++
Nodulus X	-	+++
Hemispheric regions
Simple lobule	-	+++
Ansiform lobule	-	+++
Paramedian lobule	-	+++
Copula lobule	-	+++
Copula pyramidis	-	+++
Paraflocculus	-	+++
Flocculus	-	+++
Cerebellar nuclei
Fastigial nuclei	-	(+)
Inetrposed nucleus	-	(+)
Dentate nucleus	-	+
